# Supplementary material for: Chromosome‐level wild Hevea brasiliensis genome provides new tools for genomic‐assisted breeding and valuable loci to elevate rubber yield
Source: Plant Biotechnol J. 2023 Feb 22;21(5):1058–72. doi: 10.1111/pbi.14018 (PMC10106855; doi:10.1111/pbi.14018)
Supplement: Supplementary file 1 — Table S1. The heterozygosity of the resequenced germplasms. Table S2. Nanopore sequencing libraries and data statistics. Table S3. The statistics of assembled contigs and scaffolds. Table S4. Statistics of Hi‐C Paired‐end Reads. Table S5. Characteristics of the wild rubber tree genome, and compared with the previous published rubber tree genomes. Table S6. Statistics of 18 pseudomolecules. Table S7. Statistics of CEGMA assessment. Table S8. Statistics of BUSCO assessment. Table S9. Statistics of NGS mapping results to the genome. Table S10. Statistics of single nucleotide accuracy of the genome. Table S11. Statistics of Nanopore reads mapping results to the genome. Table S12. The alignment results of the Hevea genome to NT (Nucleotide Sequence) Database. Table S13. Classification of TE in rubber tree genome. Table S14. The protein coding gene prediction results. Table S15. Comparison of the coding genes between other plants. Table 16. Non‐coding RNA in rubber tree genome. Table S17. Functional annotation of the rubber tree genes. Table S18. Number of homologous gene pairs within and between genomes. Table S19. Genes used for gene family analysis in each species. Table S20. The 75 single copy gene families among 9 species. Table S21. The origin of germplasms used for population study. Table S22. Germplasms used in population study and statistics of population resequencing data. Table S23. SNPs distribution on chromosomes. Table S24. SNP number of effects by regions. Table S25. Transitions and tranversions ratio. Table S26. Number of loci under positive selection on chromosomes. Table S27. The annotation of 245 genes under positive selection in cultivar clones. Table S28. 580 positive selected SNP sites that caused missense mutation in amino acid in 162 genes. Table S29. Genes with nsSNPs in Chr4:290001‐410000. Table S30. BLUP value of latex yield data collected from 2017‐2021 when the trees are at 10 years old. Table S31. Significant SNP signals for the latex yields [file PBI-21-1058-s002.xlsx]

## Sheet: Table S1
Supplemental Table 1. The heterozygosity of the resequenced germplasms.
Germplasm name	Heterozygosity
MT/VB/25A 57/8	0.00462
RRIC89	0.00783
RRII102	0.00809
CATAS78-3-5	0.00861
ZHANSHI393-1	0.00913
H.S1	0.00927
8-79×93-59 57	0.00931
PB217	0.00941
PB28/59	0.00946
KRS13	0.00949
PB5/51	0.00965
Huazhou11	0.00967
Hua38-26	0.00971
AV427	0.00976
Minlin71-22	0.00977
RRIM612	0.00979
Huazhou40-41	0.00984
ZHANSHI167-16	0.00985
CATAS2-14-39	0.00999
AV2037	0.01
CATAS6-18	0.01
Nab17	0.01
7/02/81 1/43	0.0101
8-79×93-59 51	0.0101
AC/AB/15 54/575	0.0101
AV163	0.0101
AV1659	0.0101
AV255	0.0101
IRCI22	0.0101
AV1734	0.0102
CATAS88-13	0.0102
IRCI6	0.0102
Reken501	0.0102
RRIC6	0.0102
RRII118	0.0102
RRIM703	0.0102
ZHANSHI218-6	0.0102
ZHANSHI8-67-3	0.0102
GT1	0.0103
H.B1	0.0103
IRCA41	0.0103
RRIM623	0.0103
RRIM707	0.0103
Dafeng78-25	0.0104
GA_dwarf	0.0104
IAN2887	0.0104
KRS156	0.0104
KRS33	0.0104
Tianren31-45	0.0104
WuxinI3	0.0104
ZHANSHI8-67-3	0.0104
Dafeng95	0.0105
Gl1	0.0105
IAN2904	0.0105
IRCA230	0.0105
KRS48	0.0105
PB5/63	0.0105
PG1(PC1?)	0.0105
Baotin235	0.0106
Guangxi6-68	0.0106
Gunong96-28	0.0106
Hua59-2	0.0106
MT/A/21 48/38	0.0106
PB86	0.0106
PR107	0.0106
ZHANSHI603-2	0.0106
8-79×93-59 48	0.0107
Guiyan73-165	0.0107
RRIC36	0.0107
RRII105	0.0107
RRIM803	0.0107
Tjir1	0.0107
Wenchang193	0.0107
Yunyan277-5	0.0107
93-114	0.0108
CATAS4（7-2）	0.0108
CATAS7-20-59	0.0108
MT/IT/14 30/34	0.0108
MT/IT/15 28/180	0.0108
Xuyu821(25030A)	0.0108
8-79×93-59 52	0.0109
MT/IT/13 29/37	0.0109
CATAS8-333	0.011
Hongxin1	0.011
Reken167	0.011
ZHANSHI312-10	0.011
ZHANSHI584-1	0.011
RRII110	0.0111
ZHANSHI327-13	0.0111
AC/S/9 39/67	0.0112
CATAS93-59	0.0112
CATAS2-73	0.0113
MT/VB/25A 57/44	0.0113
RRIM722	0.0113
AC/F/6A 36/457	0.0114
MT/C/7 8/41	0.0115
PR261	0.0116
RO/C/9 23/381	0.0116
MS X/23	0.0117
MT/C/4 7/50	0.0117
MT/C/6 11/89	0.0118
AC/T/4 13/6	0.0119
AC/S/12 42/56	0.0121
AC/S/8 35/16	0.0121
AC 57	0.0122
MT/C/2 10/19	0.0122
RO/CM/10 44/83	0.0122
AC/B/18 55/53	0.0123
AC/B/19 56/103	0.0123
AC/X/21 64/49	0.0126
RO/A/7 25/218	0.0128
RRIC100	0.0129
RO/A/7 25/339	0.013
RO/C/8 24/124	0.0131
RO/C/8 24/392	0.0131
RO/OP/4 20/158	0.0132
RO/J/6 32/19	0.0136
RO/PB/2 3/194	0.014
RO/PB/1 2/96	0.0148
CDC312	0.0149
RRIM725	0.0151
FDR5665	0.0152
RRIC130	0.0152
RRIC121	0.0154
H.C1	0.0161
RRIC52	0.0163
ZHANSHI366-2	0.0171
PMB1	0.0175
LCB870	0.018
FDR5788	0.019
Fx3899	0.0201
IAN2829	0.0233
IAN2878	0.0234
H.P1	0.0284
IAN717	0.0307
RO 38（FX3899）	0.0323
H.M1	0.0383
H.N	0.0404
Hekou3-11	0.0456
PR107	0.0122
ReYan879	0.0131
RRIM600	0.0123
Wenchang11	0.0118
YunYan774	0.0103

## Sheet: Table S2
Table S2. Nanopore sequencing libraries and data statistics
Library ID	Total pass reads bases / bp	Total pass reads number	Pass reads mean length / bp	Pass reads max length / bp	Pass reads N50 length /bp	pass_reads	pass_reads	pass_reads
						>10kb	>20kb	>40kb
						_ratio	_ratio	_ratio
20190808-NPL1071-P1-PAD63230	75851227451	3990389	19008	273401	23966	79.25	37.89	6.31
20190809-NPL1071-P1-PAD64491-barcode	16830641820	932439	18050	137176	23464	75.65	35.57	5.53
20190809-NPL1071-P1-PAD65038-barcode	17065838963	969291	17606	155510	23429	73.35	34.58	5.39
20190809-NPL1071-P1-PAD65444-barcode	23820905540	1340655	17768	132941	23792	73.32	35.3	5.64
20190809-NPL1071-P1-PAD67841-barcode	14355207061	824342	17414	154746	23401	72.08	34.02	5.4
20190809-NPL1071-P1-PAD67973-barcode	31229693621	1726270	18090	160956	23188	76.32	35.53	5.29	1.68633e+08
20190830-NPL1071-P1-PAD59971	88002704502	4403101	19986	208925	25886	79	40.65	8.33
20190831-NPL1071-P1-PAD49170	75287021934	3768888	19975	198060	26206	77.99	40.6	8.63
20190901-NPL1071-P1-PAD80262	16638990917	881929	18866	242711	24288	76.86	36.71	6.87
20190901-NPL1071-P1-PAD84628	28285828977	1468120	19266	233200	25270	76.58	38.53	7.65
20190905-NPL1071-P1-PAD66868	60988830313	3790935	16088	184669	22647	64.41	29.63	5.03
20190905-NPL1071-P1-PAD68034	51096342242	2605961	19607	205961	26126	75.98	39.65	8.44
Total	499453233341	26702320	18704	273401	24628	75.33	37.12	6.9

## Sheet: Tabls S3
Table S3. The statistics of assembled contigs and scaffolds.
StatType	Contig Length	Contig Number	Scaffold Length	Scaffold Number
N50	3231751	147	47972577	16
N60	2120603	214	42548558	20
N70	1529431	310	31973515	25
N80	908433	455	22429177	31
N90	326546	760	7708789	44
Longest	22525195	1	97136970	1
Total	1720314512	2172	1884357661	957
Length>=1kb	1720311582	2165	1884354731	950
Length>=2kb	1720308053	2163	1884351202	948
Length>=5kb	1720261270	2150	1884304419	935

## Sheet: Table S4
Table S4. Statistics of Hi-C Paired-end Reads
Data types	Statistics
Clean Paired-end Reads	821219064
Unmapped Paired-end Reads	7339604
Unmapped Paired-end Reads Rate (%)	0.89
Paired-end Reads with Singleton	61122439
Paired-end Reads with Singleton Rate (%)	7.44
Multi Mapped Paired-end Reads	361401065
Multi Mapped Ratio (%)	44.01
Unique Mapped Paired-end Reads	391355956
Unique Mapped Ratio (%)	47.66
Unique Mapped Paired-end Reads	391355956
Dangling End Paired-end Reads	54455751
Self Circle Paired-end Reads	881727
Dumped Paired-end Reads	23732232
Valid Paired-end Reads	309999794
Valid Rate (%)	79.21
Vailded reads of unique mapping(%)	37.75
Number of bins from scaffolds	19377
Length of scaffolds	1884357661
Number of clustered bins	18084
Length of clustered scaffolds	1761103021
Clustered scaffolds in length (%)	93.46

## Sheet: Table S5
Table 1. Characteristics of the wild rubber tree genome, and compared with the previous published rubber tree genomes.
Genome features	MT/VB/25A 57/8 (This study)	GT1 (Liu et al., 2020)	Reyan73397 (Tang et al., 2016)
Estimate of genome size	1824	1561	1463
(Mb)
Total length of scaffolds (Mb)	1769.35	1472	1.37
Number of scaffolds	957	15885	7453
N50 of scaffolds (Mb)	47.97	NA	1.28
Number of anchored scaffolds	270	NA	NA
Total length of contigs (Gb)	1.72	1.44	1.29
Number of contigs	1573	16023	84285
N50 contig length	3.51 Mb	152.7 Kb	30.6Kb
N90 contig length (bp)	485495	NA	NA
GC content (%)	0.3168	0.3387	0.3484
Total length of pseudomolecules (bp)	1884357661	NA	NA
Number of genes	39342	44187	43792
Mean gene length (bp)	4286.33	3918.4	3913
Mean CDS length(bp)	1298.66	NA	NA
Mean exon number	5.14	5.13	NA
Mean exon length	252.51	222.08	308
Number of function annotated genes	38866	42758	NA
Number of Expression genes	34633	NA	NA

## Sheet: Table S6
Table S6. Statistics of 18 pseudomolecules
Chr	Size(bp)	Scaf Num
LG01	128648466	33
LG02	125487288	14
LG03	118397776	21
LG04	116662056	8
LG05	116300341	5
LG06	109140888	11
LG07	105774500	7
LG08	102000832	12
LG09	101662298	12
LG10	100867429	27
LG11	99914459	17
LG12	99447968	27
LG13	92181815	37
LG14	91662903	13
LG15	77018324	4
LG16	72357948	4
LG17	59093531	9
LG18	52736605	9
Total	1769355427	270

## Sheet: Table S7
Table S7. Statistics of CEGMA assessment.
Type	complete		complete + partial
	Prots	%completeness	Prots	%completeness
Total	223	89.92	244	98.39
Group1	59	89.39	64	96.97
Group2	49	87.5	55	98.21
Group3	55	90.16	61	100
Group4	60	92.31	64	98.46

## Sheet: Table S8
Table S8. Statistics of BUSCO assessment.
Type	Number	Percent(%)
Complete BUSCOs (C)	1344	97.75
Complete and single-copy BUSCOs (S)	1089	79.2
Complete and duplicated BUSCOs (D)	255	18.55
Fragmented BUSCOs (F)	6	0.44
Missing BUSCOs (M)	25	1.82
Total BUSCO groups searched	1375	--

## Sheet: Table S9-11
Table S9. Statistics of NGS mapping results to the genome.
Total Reads	Map Reads	Map Rate(%)	Paired Reads	Paired Map Reads	Properly Paired Reads	Properly Map Rate(%)
711408338	710156333	99.82	708432242	706614568	678625422	95.79
Table S10. Statistics of single nucleotide accuracy of the genome
Type	depth>=1x	depth>=5x	depth>=10x
Hetero SNP	11668922	11664769	11631734
Hetero Indel	585878	584654	578222
Homo SNP	62082	38012	26432
Error rate by Homo SNP(%)	0.003609	0.00221	0.001536
Homo Indel	25973	16790	10072
Error rate by Homo Indel(%)	0.00151	0.000976	0.000585
Error rate by homo variants(%)	0.005119	0.003186	0.002122
Accuracy genome(%)	99.9949	99.9968	99.9979
Table S11. Statistics of Nanopore reads mapping results to the genome
Total Reads	Map Reads	Map Rate(%)
17775707	17722732	99.7

## Sheet: Table S12
Table S12. The alignment results of the Hevea genome to NT(Nucleotide Sequence) Database
Type	Contig Number	Contig Number ratio (%)	Contig Length (bp)	Contig Length ratio (%)
Viridiplantae	997	63.38	1487278544	86.46
Mitochondrion/Chloroplast	17	1.08	2055535	0.12
Nohit	559	35.54	230791009	13.42
Total	1573	100	1720125088	100

[truncated: 19 more sheets: Table S13, Table S14, Tabls S15, Table S16, Table S17, Table S18, Table S19, Table S20, Tabls S21, Table S22, Table S23, Table S24-S25, Table S26, Table S27, Table S28, Table S29, Table S30, Table S31, Table S32]
